# Supplementary material for: High-Throughput LC-ESI-MS/MS Metabolomics Approach Reveals Regulation of Metabolites Related to Diverse Functions in Mature Fruit of Grafted Watermelon
Source: Biomolecules. 2021 Apr 23;11(5):628. doi: 10.3390/biom11050628 (PMC8146259; doi:10.3390/biom11050628)
Supplement: Supplementary file 1 [file biomolecules-11-00628-s001.zip]

Archive with 1 entries (1 files):
- biomolecules-1144592 - supplementary.xlsx
