# Supplementary material for: High-Throughput LC-ESI-MS/MS Metabolomics Approach Reveals Regulation of Metabolites Related to Diverse Functions in Mature Fruit of Grafted Watermelon
Source: Biomolecules. 2021 Apr 23;11(5):628. doi: 10.3390/biom11050628 (PMC8146259; doi:10.3390/biom11050628)
Supplement: Supplementary file 1 [file biomolecules-11-00628-s001.zip › biomolecules-1144592 - supplementary.xlsx]

## Sheet: Supplementary Data
Sr. No.	Index	Super Pathway/Class	Subpathway	Compounds	Mode of Identification	Q1 (Da)	Q3 (Da)	Rt (min)	Pumpkin-grafted watermelon	Self-rooted watermelon	p value	Statistics
									Average	Average		Pumpkin-grafted watermelon	Self-rooted watermelon	Fold Change
1	mab0432	Carbohydrates	Carboydrates metabolic precursors	D-Galacturonic acid (GalA)	Standard identification	193.1	72.795	0.76	82200	494000	0.0403	B	A	0.166
2	mab0433			D-Galacturonic acid	Standard identification	193.1	72.995	0.76	88500	588000	0.0401	B	A	0.15
3	mab0435			D-glucopyranuronate	Standard identification	193.1	73.095	0.76	99100	638000	0.0194	B	A	0.155
4	mab0440			D-Glucuronic acid	Standard identification	193	84.9	0.77	158000	336000	0.0853	A	A	0.469
5	mab0644			Glucosamine	Artificial Spectrum Resolution	180	162	0.68	6090000	5030000	0.648	A	A	1.21
6	mab0715			D(+)-Melezitose O-rhamnoside	Artificial Spectrum Resolution	649.1	145	0.77	126000	194000	0.0719	A	A	0.652
7	mab0935			D(+)-Melezitose	Standard identification	503.442	323	0.79	285000	355000	0.589	A	A	0.803
8	mab0938			Gluconic acid	Standard identification	195.157	74.9	0.7	847000	1930000	0.0645	A	A	0.44
9	mab0944			D-(+)-Glucono-1,5-lactone	Standard identification	177.14	99	0.74	56900	72800	0.391	A	A	0.781
10	mab5584			D-Mannose-6-phosphate	document spectrum solution	259	97	0.67	9250000	5580000	0.0938	A	A	1.66
11	mab5591			D-(+)-Cellotriose	document spectrum solution	503.2	161	0.86	279000	281000	0.888	A	A	0.993
12	mab5594			D-Threose	document spectrum solution	121.05	91	1.13	639000	243000	0.0294	A	B	2.63
13	mab5597			delta-Aminolevulinic acid hydrochloride	document spectrum solution	132.066	86.06	1.18	31400000	25900000	0.0371	A	B	1.21
14	mab1033		Carbon Metabolism	D(+)-Glucose (glycolysis)	Standard identification	179	71	0.74	5040000	5010000	0.931	A	A	1.01
15	mab5557			D-(+)-Sucrose	Standard identification	341	119	0.78	24100000	23300000	0.629	A	A	1.03
16	mab5558			D-Glucose 6-phosphate	Standard identification	259	79	1.02	2250000	1280000	0.0207	A	B	1.75
17	mab5586			D-(+)-Trehalose	document spectrum solution	341.1	101	0.79	6590000	3610000	0.136	A	A	1.82
18	mab5600			cis-Aconitic acid	document spectrum solution	173	85	1.19	3290000	3060000	0.894	A	A	1.07291
19	mab1048			Citric acid	Standard identification	191	111	0.86	2470000	3300000	0.367	A	A	0.747
20	mab1079			A-Ketoglutaric acid	Standard identification	145	101	1.11	240000	95600	0.0052	A	B	2.51
21	mab0445			Succinic acid	Standard identification	117.03	99	1.33	13700000	15600000	0.089	A	A	0.878
22	mab5561			L(-)-Malic acid	Standard identification	133	73	1.06	189000000	135000000	0.0341	A	B	1.4
23	mab5562			Fumaric acid	Standard identification	115	71	1.08	17100000	12900000	0.0534	A	A	1.32
24	mab0512			Citric acid isomer 1	document spectrum solution	191.021	111.009	1.17	1740000	1960000	0.513	A	A	0.888
25	mab0812	Amino acids and derivatives	Arginine Pathway	L-Glutamic acid	Standard identification	146.1	102	0.7	9390000	14200000	0.0354	B	A	0.663
26	mab0835			N-Acetyl-L-glutamic acid	Standard identification	188.1	128	1.14	1340000	1760000	0.294	A	A	0.763
27	mab5598			Ornithine	document spectrum solution	133	70.1	1.18	26300000	24100000	0.0609	A	A	1.09
28	mab0808			L-Citrulline	Standard identification	174.1	131.1	0.73	2220000	2040000	0.576	A	A	1.09
29	mab0830			L-(+)-Arginine	Standard identification	175	116	0.74	18100000	19300000	0.679	A	A	0.941
30	mab0979			L-Glutamine	Standard identification	145.069	109	0.73	4070000	6220000	0.194	A	A	0.653
31	mab0867			L-Asparagine	Standard identification	131.054	114	0.72	1200000	1160000	0.591	A	A	1.03
32	mab0816		Aromatic Amino Acids	L-Phenylalanine	Standard identification	164.1	103	1.95	4640000	3060000	0.0094	A	B	1.51
33	mab0825			L-Histidine	Standard identification	156.1	110	0.69	5510000	2420000	0.0285	A	B	2.28
34	mab0832			L-Tryptophan	Standard identification	203	116	2.44	3650000	2180000	0.005	A	B	1.67
35	mab0823			L-(-)-Tyrosine	Standard identification	182.1	136.1	1.13	9920000	3680000	0.0117	A	B	2.7
36	mab0820			L-Kynurenine	Standard identification	209.1	146	1.93	6840000	4600000	0.0193	A	B	1.49
37	mab0710			Acetyl tryptophan	Artificial Spectrum Resolution	245	203.2	3.84	609000	218000	0.0176	A	A	2.8
38	mab5610			N-Hydroxy-L-tryptophan	document spectrum solution	221.1	158.4	2.15	7730000	4200000	0.035	A	B	1.84
39	mab1081			N-Acetyl-L-tyrosine	Standard identification	222.1	180	2.51	445000	139000	0.023	A	B	3.19
40	mab0511			Hexose-phenylalanine	document spectrum solution	326.123	164.072	2.05	20600000	10800000	0.0278	A	B	1.91
41	mab1146		Glutathion Pathway	5-oxoproline	Standard identification	128	82	1.12	106000	85500	0.376	A	A	1.24
42	mab1164			CYS-GLY	Standard identification	179	76	0.85	750000	744000	0.904	A	A	1.01
43	mab5607			Cysteine	document spectrum solution	122	105	1.98	7580000	6030000	0.0432	A	B	1.26
44	mab0943			Glutathione oxidized (GSSG)	Standard identification	613.152	484	1.13	574000	420000	0.04	A	B	1.37
45	mab0948			Glutathione reduced form (GSG)	Standard identification	306	143	1.13	19100000	12700000	0.0705	A	A	1.51
46	mab0964			S-(methyl)glutathione	Standard identification	320.4	143	1.23	215000	96500	0.193	A	A	2.23
47	mab1093			(5-L-Glutamyl)-L-amino acid	Standard identification	219	202	1.12	510000	445000	0.423	A	A	1.15
48	mab0818		Sulfur Containing Amino acids	L-Threonine	Standard identification	118	73.9	0.73	638000	1220000	0.021	B	A	0.524
49	mab0960			L-Methionine	Standard identification	150	61	1.12	307000	187000	0.0012	A	B	1.64
50	mab1192			N-Acetylthreonine	Standard identification	162	74	1.14	102000	163000	0.335	A	A	0.623
51	mab0709			N-Acetylmethionine	Artificial Spectrum Resolution	190.1	84	2.44	202000	168000	0.0305	A	B	1.2
53	mab5556		GABA	L-Alanine	Standard identification	90.048	44	0.85	129000	203000	0.124	A	A	0.638
54	mab5587			gamma-Aminobutyric acid	document spectrum solution	104	87.1	0.8	1190000	1490000	0.0667	A	A	0.796
55	mab0717			3-(6-Hydroxy-3,4-dioxo-1,5-cyclohexadien-1-yl)-L-alanine	Artificial Spectrum Resolution	210.1	135.1	1.42	42200	35600	0.195	A	B	1.19
56	mab0510		Branched Chain Amino acids	Hexose-leucine	document spectrum solution	292.139	130.087	1.25	17200000	7540000	0.0097	A	B	2.28
57	mab0807			L-Proline	Standard identification	116.1	70.1	0.83	3720000	3780000	0.642	A	A	0.983
58	mab0815			L-Leucine	Standard identification	130.1	84	1.22	6310000	3430000	0.0048	A	B	1.84
59	mab0860			N-Glycyl-L-leucine	Standard identification	189.1	86	1.9	728000	860000	0.463	A	A	0.847
60	mab0827			L-Valine	Standard identification	118.1	72.1	0.86	3260000	1590000	0.0154	A	B	2.05
61	mab0508		Glutamate Derived	Pyroglutamic acid hexoside isomer 1	document spectrum solution	290.088	128.034	0.95	861000	504000	0.285	A	A	1.71
62	mab0509			Pyroglutamic acid hexoside isomer 2	document spectrum solution	290.088	128.034	1.18	631000	412000	0.0885	A	A	1.53
63	mab0598			2-Aminoadipic acid (L-Homoglutamic acid)	Artificial Spectrum Resolution	162.1	97.9	0.84	1380000	798000	0.0478	A	B	1.73
64	mab0683			L-Glutaminyl-L-valyl-L-valyl-L-cysteine	Artificial Spectrum Resolution	448.1	163.5	3.94	221000	195000	0.155	A	A	1.13
65	mab1115			4-Hydroxy-L-glutamic acid	Standard identification	162	144	0.68	64800	88200	0.0845	A	A	0.735
66	mab0821			L-(+)-Lysine	Standard identification	147	84	0.69	10300000	8160000	0.505	A	A	1.26
67	mab0852			L-Homoserine	Standard identification	120.1	74.1	0.86	1910000	1570000	0.213	A	A	1.22
68	mab5605		Serine Derived	Homocystine	document spectrum solution	269.1	135.9	1.93	67500000	69500000	0.782	A	A	0.971
69	mab5645			L(+)-Cystathionine	document spectrum solution	223.2	149.04	7.2	962000	834000	0.14	A	A	1.15
70	mab0966			S-(5'-Adenosy)-L-homocysteine	Standard identification	383	134	1.27	670000	1440000	0.0958	A	A	0.466
71	mab5602			S-Adenosyl-L-homocysteine	document spectrum solution	385.122	136.063	1.36	12300000	25900000	0.196	A	A	0.476
72	mab0833		Amino Acid Related Metabolites	2,3-dimethylsuccinic acid	Standard identification	145.1	101	2.62	780000	591000	0.161	A	A	1.32
73	mab0972			N'-Formylkynurenine	Standard identification	237.1	192	2.04	105000	122000	0.414	A	A	0.859
74	mab0974			L-Pipecolic acid	Standard identification	128	82	1.13	94600	67100	0.345	A	A	1.41
75	mab5599			6-Aminohexanoic acid	document spectrum solution	132	69	1.19	7240000	6650000	0.032	A	B	1.09
76	mab5603			2-Phenylglycine	document spectrum solution	152	135	1.43	18400000	33800000	0.0075	B	A	0.545
77	mab0514	Acid Metabolism		Hydroxybutanoic acid ethylester-hexoside isomer 1	document spectrum solution	293.125	131.071	2.77	35000000	19600000	0.004	A	B	1.79
78	mab0519			Butanedioldiacetate	document spectrum solution	173.083	131.072	0.71	3100000	3710000	0.298	A	A	0.836
79	mab0565			Methylglutaric acid	Artificial Spectrum Resolution	145.06	101.06	0.73	36000	62500	0.0981	A	A	0.576
80	mab0653			Phosphoric acid	Artificial Spectrum Resolution	98.9	80.9	1.02	9830000	6800000	0.0262	A	B	1.45
81	mab0707			4-Hydroxy-3-methoxymandelate	Artificial Spectrum Resolution	197	153	0.67	50500	13900	0.187	A	A	3.64
82	mab0731			Citramalate	Artificial Spectrum Resolution	147	87.1	0.97	706000	587000	0.363	A	A	1.2
83	mab0769			Diethyl phosphate	Artificial Spectrum Resolution	153	125	1.6	1740000	1600000	0.683	A	A	1.09
84	mab0770			2-Isopropylmalate	Artificial Spectrum Resolution	175.1	115	2.74	7720000	3370000	0.132	A	A	2.29
85	mab0870			Kynurenic acid	Standard identification	190.043	144	2.67	14000000	10400000	0.0483	A	B	1.35
86	mab0878			Azelaic Acid	Standard identification	187.105	125	4.39	68500000	48800000	0.184	A	A	1.41
87	mab0882			2-Methylsuccinic acid	Standard identification	131.042	87	2.19	2480000	1700000	0.0824	A	A	1.46
88	mab0887			Terephthalic acid	Standard identification	165.027	121	2.83	3570000	2960000	0.104	A	A	1.21
89	mab0888			Phthalic acid	Standard identification	165.027	77	2.95	268000	164000	0.0369	A	B	1.64
90	mab0890			4-Guanidinobutyric acid	Standard identification	146.085	87	0.81	6120000	13500000	0.185	A	A	0.452
91	mab0891			2-Hydroxyisocaproic acid	Standard identification	131.079	85	3.45	187000	232000	0.299	A	A	0.806
92	mab0894			4-Acetamidobutyric acid	Standard identification	146.074	86	1.34	957000	889000	0.559	A	A	1.08
93	mab0930			4-Hydroxybenzoic acid	Standard identification	139.03	95	3.05	261000	267000	0.945	A	A	0.979
94	mab1018			D-Pantothenic dcid	Standard identification	477.2	258	2.23	601000	116000	0.0614	A	A	5.17
95	mab1060			(S)-(-)-2-Hydroxyisocaproic acid	Standard identification	131.08	85	3.46	1820000	2380000	0.313	A	A	0.766
96	mab1150			Taurocholic acid	Standard identification	556.28	371	10.2	1250000	1190000	0.276	A	A	1.05
97	mab1152			2-(Formylamino)benzoic acid	Standard identification	164.04	120	3.78	3020000	6120000	0.0209	A	A	0.494
98	mab1188			5-hydroxyhexanoic acid	Standard identification	131.08	85	2.73	630000	230000	0.156	A	A	2.74
99	mab5640	Lipids	Fatty acid	Sebacic acid	document spectrum solution	201.1	139.1	5.01	245000	209000	0.21	A	A	1.17
100	mab5642			Tianshic acid	document spectrum solution	348.1	277	5.87	1700000	1980000	0.575	A	A	0.86
101	mab0551		Lipids_Fatty acids	14,15-Dehydrocrepenynic acid	Artificial Spectrum Resolution	277.216	93.1	8.34	55600000	48300000	0.535	A	A	1.15
102	mab0562			9-Hydroxy-(10E,12Z,15Z)-octadecatrienoic acid	Artificial Spectrum Resolution	295.2	179.2	9.17	1010000	1010000	0.991	A	A	1
103	mab0671			4-oxo-9Z,11Z,13E,15E-octadecatetraenoic acid	Artificial Spectrum Resolution	291	190.9	6.66	32400	25300	0.0457	A	A	1.28
104	mab0672			Punicic acid	Artificial Spectrum Resolution	279.3	95.1	8.9	40800000	42700000	0.873	A	A	0.956
105	mab0686			Octadecadien-6-ynoic acid	Artificial Spectrum Resolution	277.2	93	8.03	209000	158000	0.0907	A	A	1.32
106	mab0689				Artificial Spectrum Resolution	279.2	149.4	9.64	22500000	24100000	0.585	A	A	0.935
107	mab0721			9-HOTrE	Artificial Spectrum Resolution	293	275	8.36	1840000	1510000	0.401	A	A	1.22
108	mab0722			9-KODE	Artificial Spectrum Resolution	293.2	275.1	9.15	5730	4760	0.15	A	A	1.21
109	mab0723			13-HpOTrE(r)	Artificial Spectrum Resolution	309	209	8.22	4000	4550	0.481	A	A	0.88
110	mab0725			9-HpOTrE	Artificial Spectrum Resolution	309.1	209.1	7.4	118000	91100	0.229	A	A	1.3
111	mab0726			13-HOTrE(r)	Artificial Spectrum Resolution	293	193.1	7.77	288000	178000	0.269	A	A	1.62
112	mab0728			12,13-EODE	Artificial Spectrum Resolution	295	195.2	9.67	7730	8480	0.392	A	A	0.912
113	mab0729			13-HPODE	Artificial Spectrum Resolution	311.1	171.3	7.81	451000	365000	0.0213	A	B	1.23
114	mab0781			?-Linolenic acid	Standard identification	277.1	241.2	10.54	59200	41600	0.141	A	A	1.42
115	mab1122			Palmitaldehyde	Standard identification	239	223	6.71	7440000	1790000	0.261	A	A	4.15
116	mab0582		Lipids_Glycerolipids	MAG (18:3) isomer5	Artificial Spectrum Resolution	353.3	261.1	7.53	43500000	27600000	0.0105	A	B	1.58
117	mab0583			DGMG (18:2) isomer1	Artificial Spectrum Resolution	696.4	355.3	8.06	14400000	16800000	0.629	A	A	0.857
118	mab0584			DGMG (18:2) isomer3	Artificial Spectrum Resolution	696.4	355.4	8.06	14500000	16500000	0.343	A	A	0.878
119	mab0594			MAG (18:1) isomer2	Artificial Spectrum Resolution	357.2	265.4	8.69	4040000	3880000	0.879	A	A	1.04
120	mab0673			MAG (18:2)	Artificial Spectrum Resolution	355.1	263.3	10.45	7700000	10100000	0.706	A	A	0.764
121	mab0685			MAG (18:4) isomer3	Artificial Spectrum Resolution	351	146.9	7.79	2140000	1810000	0.636	A	A	1.18
122	mab0687			MAG (18:3) isomer3	Artificial Spectrum Resolution	353.3	261.4	8.39	33300000	22200000	0.019	A	B	1.5
123	mab0688			MGMG (18:2) isomer1	Artificial Spectrum Resolution	534.4	263.3	8.98	9880000	9100000	0.587	A	A	1.09
124	mab0691			MAG (18:3) isomer4	Artificial Spectrum Resolution	353.1	335.1	9.86	987000	1150000	0.736	A	A	0.855
125	mab0697			DGMG (18:1)	Artificial Spectrum Resolution	694.1	353.7	7.54	14600000	12100000	0.12	A	A	1.2
126	mab0700			MAG (18:3) isomer2	Artificial Spectrum Resolution	353.1	261.8	8.4	7040000	4720000	0.0193	A	B	1.49
127	mab0701			MAG (18:1) isomer1	Artificial Spectrum Resolution	357.2	265.3	8.68	4160000	3990000	0.871	A	A	1.04
128	mab0702			MGMG (18:2) isomer2	Artificial Spectrum Resolution	534.1	337.7	8.97	2560000	2290000	0.764	A	A	1.11
129	mab0705			MAG (18:3) isomer1	Artificial Spectrum Resolution	353.2	261.3	9.99	229000000	217000000	0.543	A	A	1.05
130	mab0586		Lipids_Glycerophospholipids	LysoPC 16:1	Standard identification	494.3	184.1	8.24	2200000	1810000	0.338	A	A	1.22
131	mab0655			LysoPC 16:1 (2n isomer)	Standard identification	494.3	184.2	7.83	14900000	9780000	0.115	A	A	1.52
132	mab0656			LysoPC 18:2	Standard identification	520.3	502.2	8.36	36600000	36900000	0.974	A	A	0.993
133	mab0657			LysoPC 18:3	Artificial Spectrum Resolution	518.3	459.3	8.73	10200000	8110000	0.318	A	A	1.25
134	mab0658			LysoPC 16:0	Standard identification	496.3	184.2	8.75	241000000	206000000	0.414	A	A	1.17
135	mab0660			LysoPC 18:1 (2n isomer)	Standard identification	522.4	184	8.85	1460000	611000	0.0246	A	B	2.39
136	mab0661			LysoPC 16:2 (2n isomer)	Artificial Spectrum Resolution	492.3	184	7.29	1370000	1460000	0.744	A	A	0.941
137	mab0663			LysoPC 18:3 (2n isomer)	Artificial Spectrum Resolution	518.2	184.1	7.66	1280000	955000	0.266	A	A	1.34
138	mab0664			LysoPC 14:0	Standard identification	468.1	184.4	7.67	354000	380000	0.656	A	A	0.932
139	mab0665			LysoPC 18:2 (2n isomer)	Standard identification	520	184.5	8.19	80700000	53800000	0.124	A	A	1.5
140	mab0669			LysoPC 18:1	Standard identification	522.1	504.2	8.84	15100000	5340000	0.0188	A	B	2.83
141	mab0698			LysoPC 15:1	Artificial Spectrum Resolution	480.1	184.5	7.49	96700	93700	0.865	A	A	1.03
142	mab0699			LysoPC 15:0	Artificial Spectrum Resolution	482.3	184.1	8.19	6560000	6750000	0.858	A	A	0.972
143	mab0703			LysoPC 18:0 (2n isomer)	Standard identification	524.1	184	8.85	4250000	1640000	0.0218	A	B	2.59
144	mab0704			LysoPC 17:0	Artificial Spectrum Resolution	510.1	184.4	9.3	2020000	1710000	0.443	A	A	1.18
145	mab0774			LysoPE 16:0	Standard identification	452	255.3	8.68	51700000	13900000	0.0874	A	A	3.73
146	mab0776			LysoPE 18:1 (2n isomer)	Standard identification	478.1	281.2	8.79	7900000	1280000	0.0775	A	A	6.15
147	mab0786			LysoPC 20:4	Artificial Spectrum Resolution	544.4	485.2	8.87	4150000	1200000	0.02	A	B	3.46
148	mab0793			LysoPC 14:0 (2n isomer)	Standard identification	468.3	184	7.48	82100	104000	0.219	A	A	0.789
149	mab0794			LysoPC 16:0 (2n isomer)	Standard identification	496.33	184	8.53	19900000	22600000	0.656	A	A	0.882
150	mab0795			LysoPC 18:0	Standard identification	524.36	184	9.65	2390000	2370000	0.988	A	A	1.01
151	mab0801			LysoPE 16:0 (2n isomer)	Standard identification	452.3	255.2	8.68	60500000	15400000	0.0862	A	A	3.92
152	mab0597	Secondary Metabolism	Tryptamine derivatives	5-Methoxy-N,N-dimethyltryptamine	Artificial Spectrum Resolution	219.1	174.4	3.75	1210000	856000	0.072	A	A	1.41355
153	mab1117			N-Acetyl-5-hydroxytryptamine	Standard identification	219	160	3.21	1500000	794000	0.0105	A	B	1.88576
154	mab0460		Sterol	Campesterol	Standard identification	399.37	234.995	12.19	289000	220000	0.0084	A	B	1.31715
155	mab0462			Soyasapogenol B	Standard identification	457.376	375.1	12.18	70300	52400	0.0013	A	B	1.34139
156	mab0477			2,3-Oxidosqualene	Standard identification	425.386	200.899	12.17	4450	4990	0.424	A	A	0.893048
157	mab0478			Cycloartenol	Standard identification	427.386	345	12.16	17700	11700	0.026	A	B	1.51136
158	mab1027		Pyridine derivatives	3-Carbamyl-1-methylpyridinium (1-Methylnicotinamide)	Standard identification	138.07	95	0.82	195000	188000	0.529	A	A	1.03546
159	mab1094			4-Pyridoxic acid	Standard identification	182.05	138	1.64	1920000	1120000	0.0216	A	B	1.71131
160	mab0604		Phenolamides	Agmatine	Standard identification	131.1	114.1	0.79	1820000	1250000	0.0912	A	A	1.456
161	mab1169		Isoflavone	Genistein 7-O-Glucoside (Genistin)	Standard identification	431	269	4.11	1510000	1070000	0.433	A	A	1.41521
162	mab0674		Phytohormones	trans-zeatin N-glucoside	Artificial Spectrum Resolution	382.2	220.2	2.24	17300000	12300000	0.0576	A	A	1.40379
163	mab0777			Salicylic acid O-glucoside	Artificial Spectrum Resolution	299.1	137.1	1.92	491000	689000	0.547	A	A	0.712282
164	mab1053			(+)-cis,trans-Abscisic acid (ABA)	Standard identification	263	219	5.04	3760000	3160000	0.448	A	A	1.19093
165	mab5564			Gibberellin A1 (GA1)	Standard identification	347.402	145.11	3.92	1290	699	0.426	A	A	1.8489
166	mab5565			Salicylic acid (SA)	Standard identification	137	93	4.02	14400000	39500000	0.0722	A	A	0.365118
167	mab5583			IBA	document spectrum solution	202	157	0.62	107000	130000	0.0316	B	A	0.817136
168	mab5609			trans-Zeatin O-glucoside	document spectrum solution	382	220	2.14	597000	468000	0.0315	A	B	1.27473
169	mab5625			trans-Zeatin-riboside	document spectrum solution	352.37	220	3.15	234000	325000	0.023	B	A	0.719713
170	mab5641			ABA	document spectrum solution	263	153	5.03	12100000	10300000	0.506	A	A	1.1763
171	mab5643			GA7-1	document spectrum solution	329.1	211.3	5.87	1310000	1250000	0.789	A	A	1.0496
172	mab0441		Vitamins	Vitamin C	Standard identification	175	114.9	0.87	5800000	4400000	0.0544	A	A	1.31842
173	mab0645			Pyridoxine O-glucoside	Artificial Spectrum Resolution	332.1	314.3	1.13	72700000	50400000	0.0746	A	A	1.44341
174	mab0647			Niacinamide	Standard identification	123.1	79.9	1.48	3440000	2920000	0.487	A	A	1.17674
175	mab0649			D-Pantothenic acid	Standard identification	220.2	202.1	2.22	50900000	21700000	0.0226	A	B	2.34716
176	mab0977			Pyridoxine	Standard identification	170.1	134.1	1.12	10600000	10300000	0.706	A	A	1.02416
177	mab1023			Nicotinic Acid Methyl Ester (Methyl Nicotinate)	Standard identification	138.05	78	3.63	105000	93900	0.733	A	A	1.11746
178	mab1204			Pantetheine	Standard identification	277.13	146	2.88	398000	405000	0.835	A	A	0.983539
179	mab5622			Riboflavin-5'-monophosphate	document spectrum solution	455.1	97	3	627000	420000	0.14	A	A	1.49088
180	mab0642		Alkaloids	Piperidine	Artificial Spectrum Resolution	86.1	69.2	1.14	76200000	71100000	0.155	A	A	1.0727
181	mab0643			Isoquinoline	Artificial Spectrum Resolution	130.1	103.3	4.63	297000	663000	0.194	A	A	0.448189
182	mab1007			Isohemiphloin	Standard identification	433.121	313	3.69	15100	28100	0.2	A	A	0.536418
183	mab1071			Trigonelline	Standard identification	138	94.01	0.81	752000	829000	0.477	A	A	0.907519
184	mab1227			Betaine	Standard identification	118.1	59	0.84	1120000	482000	0.0372	A	B	2.32249
185	mab5627			4beta-Hydroxy-11-O-(2'-pyrolylcarboxy)epilupinine	document spectrum solution	279.171	86.0964	3.27	1100000	546000	0.0075	A	B	2.00732
186	mab5644			Theobromine	document spectrum solution	181.065	67.0282	6.57	170000	218000	0.0008	B	A	0.778287
187	mab1037		Alcohols and polyols	D-Sorbitol	Standard identification	183	83	0.58	7980000	8400000	0.421	A	A	0.94998
188	mab1066			Dulcitol	Standard identification	181.08	101	0.73	110000	238000	0.0279	B	A	0.46101
189	mab0504		Terpene	Catalposide isomer 1	document spectrum solution	481.191	163.04	2.68	43000	33200	0.343	A	A	1.29749
190	mab0505			Catalposide isomer 2	document spectrum solution	481.191	163.04	3.18	181000	140000	0.134	A	A	1.29048
191	mab0506			Triterpenes-cucurbitacin	document spectrum solution	481.191	163.04	3.38	50900	50600	0.973	A	A	1.00659
192	mab0479		Catechin derivatives	protocatechuic acid glucoside isomer 3	document spectrum solution	315.072	153.019	1.86	615000	992000	0.217	A	A	0.619832
193	mab0480			protocatechuic acid glucoside isomer 1	document spectrum solution	315.072	153.019	2.51	1070000	1710000	0.442	A	A	0.623152
194	mab0481			protocatechuic acid glucoside isomer 2	document spectrum solution	315.072	153.019	2.79	1070000	1700000	0.398	A	A	0.625245
195	mab0732			Protocatechuic acid O-glucoside	Artificial Spectrum Resolution	315.1	153.1	2.52	1750000	3040000	0.355	A	A	0.573932
196	mab1086			Protocatechuic acid	Standard identification	155	109	2.32	673000	726000	0.696	A	A	0.926572
247	mab0897		Phenylpropanoids Metabolism	Cinnamic acid	Standard identification	149.052	103.01	5.39	12600000	29800000	0.151	A	A	0.421725
248	mab0900			Ferulic acid	Standard identification	195.058	117.01	4.02	3100000	2650000	0.578	A	A	1.17128
256	mab0985			p-Coumaric acid	Standard identification	163.047	119	3.78	29800000	59200000	0.018	B	A	0.503658
258	mab1013			Coniferyl alcohol	Standard identification	179.079	146	3.83	3630000	3890000	0.698	A	A	0.931507
264	mab1157			Sinapyl alcohol	Standard identification	211	168	3.82	25900	48900	0.297	A	A	0.529332
265	mab1201			p-Coumaraldehyde	Standard identification	149.1	131	4.08	271000	915000	0.26	A	A	0.296539
263	mab0919			Chlorogenic acid (3-O-Caffeoylquinic acid)	Standard identification	353.095	191.01	2.4	168000	182000	0.502	A	A	0.921389
198	mab1138			Naringenin chalcone	Standard identification	271.07	151	5.59	11200	11000	0.964	A	A	1.02157
203	mab0803			Hesperetin 7-O-neohesperidoside (Neohesperidin)	Standard identification	609.2	301	4.11	9300	5260	0.343	A	A	1.76918
238	mab0915			Isovitexin	Standard identification	431.106	311	3.71	406000	858000	0.187	A	A	0.472805
239	mab0994			Vitexin	Standard identification	433.106	313	3.7	880000	1990000	0.136	A	A	0.441304
242	mab0503			Apigenin 7-O-glucoside (Cosmosiin)	document spectrum solution	431.097	269.045	4.07	1920000	1140000	0.269	A	A	1.67443
266	mab0913			Kaempferol 3-O-rutinoside (Nicotiflorin)	Standard identification	595.159	287	3.67	41700	3080	0.467	A	A	13.533
	mab0909			Chrysoeriol	Standard identification	301.063	286.01	5.72	164000	238000	0.605	A	A	0.687815
250	mab1084			Luteolin 7-O-glucoside (Cynaroside)	Standard identification	449.1	287.2	3.96	1530000	1170000	0.313	A	A	1.30993
224	mab0895			Coniferylaldehyde	Standard identification	179.063	147	4.57	451000	769000	0.173	A	A	0.58673
197	mab1136		Flavanone	Hesperetin 7-rutinoside (Hesperidin)	Standard identification	609.19	301	4.11	11500	5340	0.38	A	A	2.1597
199	mab0496			Eriodictyol 7-glucoside or Dihydrokaempferol 7-glucoside I	document spectrum solution	449.11	287.079	3.67	4830000	3680000	0.306	A	A	1.31369
200	mab0516			Citrusin A isomer 1	document spectrum solution	537.199	327.124	3.29	1620000	1400000	0.61	A	A	1.15202
201	mab0520			Eriodictyol rutinoside	document spectrum solution	595.17	287.056	3.57	1100000	1090000	0.964	A	A	1.01534
202	mab0748			Hesperetin O-malonylhexoside	Artificial Spectrum Resolution	549.2	387.1	3.98	11900	5310	0.616	A	A	2.24959
204	mab0596		Hydroxycinnamoyl derivatives	Hydroxy-methoxycinnamate	Artificial Spectrum Resolution	195.1	145.3	3.16	26600000	23800000	0.409	A	A	1.11781
205	mab0456			trans-4-Hydroxycinnamic Acid Methyl Ester	Standard identification	177	145	5.44	204000	1140000	0.004	B	A	0.17924
206	mab0482			p-coumaric acid glucoside isomer 1	document spectrum solution	325.093	163.042	2.51	447000	9	0.014	A	B	49703.7
207	mab0483			p-coumaric acid glucoside isomer 2	document spectrum solution	325.093	163.042	2.96	2060000	5110000	0.0237	B	A	0.403783
208	mab0484			Ferulic acid hexoside isomer 1	document spectrum solution	355.103	193.051	2.65	7250000	7150000	0.926	A	A	1.01352
209	mab0485			Ferulic acid hexoside isomer 2	document spectrum solution	355.103	193.051	3.12	5730000	4290000	0.226	A	A	1.3354
210	mab0486			Ferulic acid hexoside isomer 3	document spectrum solution	355.103	193.051	3.26	5750000	4340000	0.213	A	A	1.3231
211	mab0487			O-feruloylsucrose isomer 1	document spectrum solution	517.156	193.052	2.3	184000	157000	0.486	A	A	1.16985
212	mab0488			O-feruloylsucrose isomer 2	document spectrum solution	517.156	193.052	2.65	295000	281000	0.831	A	A	1.04982
213	mab0489			O-feruloylsucrose isomer 3	document spectrum solution	517.156	193.052	3.19	221000	349000	0.008	B	A	0.634799
214	mab0490			Caffeoylhexose isomer 1	document spectrum solution	341.088	179.035	2.49	188000	145000	0.169	A	A	1.29358
215	mab0491			Caffeoylhexose isomer 2	document spectrum solution	341.088	179.035	2.77	471000	270000	0.202	A	A	1.74568
216	mab0492			Dicaffeoylshikimic acid isomer 1	document spectrum solution	497.128	179.034	2.58	226000	203000	0.287	A	A	1.11148
217	mab0493			Dicaffeoylshikimic acid isomer 2	document spectrum solution	497.128	179.034	2.59	21600	20100	0.799	A	A	1.07807
218	mab0494			Dicaffeoylshikimic acid isomer 3	document spectrum solution	497.128	179.034	2.88	407000	374000	0.755	A	A	1.08816
219	mab0495			O-Caffeoylshikimic acid I	document spectrum solution	335.075	179.035	3.27	1470000	475000	0.188	A	A	3.08912
220	mab0711			3,4-Dimethoxycinnamic acid	Artificial Spectrum Resolution	207.1	133.1	5.63	225000	325000	0.319	A	A	0.690574
221	mab0727			4-Methoxycinnamic acid	Artificial Spectrum Resolution	177	145	5.42	113000	615000	0.0023	B	A	0.183532
222	mab0730			O-Caffeoyl maltotriose	Artificial Spectrum Resolution	665.1	218.1	2.21	6000	3940	0.221	A	A	1.522
223	mab0744			1-O-beta-D-Glucopyranosyl sinapate	Artificial Spectrum Resolution	385.1	205	3.16	165000	111000	0.635	A	A	1.47712
227	mab0927			3-Hydroxy-4-methoxycinnamic acid	Standard identification	195.058	117	3.99	3220000	2620000	0.46	A	A	1.22774
232	mab0556		Flavone C-glycosides	Apigenin C-glucoside	Artificial Spectrum Resolution	433.113	283.1	3.68	1030000	2340000	0.115	A	A	0.442083
233	mab0497			Luteolin 6-Cglucoside (Isoorientin)	document spectrum solution	447.093	357.059	3.38	11200	4550	0.0379	A	B	2.45242
234	mab0501			2?-O-pentosyl-6-Chexosyl-luteolin	document spectrum solution	579.209	357.126	3.69	53400	42200	0.124	A	A	1.26561
235	mab0625			Luteolin C-hexoside	Artificial Spectrum Resolution	449.1	299.2	3.37	60800	38600	0.0028	A	B	1.57649
236	mab0632			Chrysoeriol 8-C-hexoside	Artificial Spectrum Resolution	463.1	313.2	3.81	67400	88900	0.635	A	A	0.75844
237	mab0757			Eriodictyol C-hexoside	Artificial Spectrum Resolution	449.1	287	3.32	117000	262000	0.374	A	A	0.446009
240	mab0499		Flavone	Luteolin-O-hexoside	document spectrum solution	447.094	285.044	4.13	85400	41100	0.514	A	A	2.08003
241	mab0500			Taxifolin-O-hexoside I	document spectrum solution	465.103	303.051	4.02	23800	21800	0.652	A	A	1.09342
243	mab0521			Diosmetin rutinoside	document spectrum solution	607.167	299.06	4	16600	86300	0.0717	A	A	0.192507
244	mab0614			Chrysoeriol 7-O-rutinoside	Artificial Spectrum Resolution	609.4	301	4	188000	844000	0.105	A	A	0.222986
245	mab0618			Chrysoeriol 7-O-hexoside	Artificial Spectrum Resolution	463.2	301.1	4.24	3350000	8000000	0.24	A	A	0.418341
246	mab0760			Tricin O-saccharic acid	Artificial Spectrum Resolution	521.1	329.2	3.73	6840000	4290000	0.0995	A	A	1.59487
247	mab0792			Luteolin 7-O-glucoside	Standard identification	449	287.1	3.96	1130000	834000	0.207	A	A	1.36026
249	mab0911			Apigenin 7-rutinoside (Isorhoifolin)	Standard identification	579.164	271.01	3.92	83000	768000	0.0202	B	A	0.108163
251	mab0515		Benzoic acid derivatives	Gentisic acid- hexosideisomer 1	document spectrum solution	315.074	153.019	2.52	1060000	1780000	0.371	A	A	0.594393
252	mab0522			Salicylic acid O-glycoside	document spectrum solution	299.077	137.03	2.62	50900000	61500000	0.466	A	A	0.826652
253	mab0523			Vanillic acid glycoside isomer 2	document spectrum solution	329.089	167.035	2.22	232000	335000	0.361	A	A	0.693532
254	mab0524			Vanillic acid glycoside isomer 1	document spectrum solution	329.089	167.035	2.56	484000	308000	0.0396	A	B	1.57205
255	mab0591			p-Aminobenzoate	Artificial Spectrum Resolution	137.3	94.2	2.87	242000	197000	0.114	A	A	1.2322
256	mab0684			8-Methyl-2-oxo-4-phenyl-2H-chromen-7-yl 4-(hexyloxy)benzoate	Artificial Spectrum Resolution	457.2	209.2	4.3	186000	172000	0.463	A	A	1.0793
257	mab0737			2,5-dihydroxy benzoic acid O-hexside	Artificial Spectrum Resolution	315.1	153	1.86	779000	1210000	0.288	A	A	0.643703
258	mab0740			Gallic acid O-Hexoside	Artificial Spectrum Resolution	331	313.1	2.07	214000	165000	0.495	A	A	1.29637
259	mab0922			Vanillin	Standard identification	151.047	136	3.93	137000	147000	0.488	A	A	0.931973
260	mab0517		Lignans	Isolariciresinol hexoside isomer 1	document spectrum solution	521.206	359.143	3.57	90500	55000	0.0607	A	A	1.64545
261	mab0518			Isolariciresinol hexoside isomer 2	document spectrum solution	521.206	359.143	3.76	85200	58000	0.075	A	A	1.46924
262	mab0764		Quinate and its derivatives	5-O-p-coumaroyl shikimic acid O-hexoside	Artificial Spectrum Resolution	481.1	319.2	2.66	46700	34500	0.264	A	A	1.35328
264	mab1046			Quinic acid	Standard identification	191	85	1.13	11900000	12100000	0.931	A	A	0.982089
265	mab0779		Flavonol	Di-O-methylquercetin	Artificial Spectrum Resolution	329.1	229.1	5.84	873000	819000	0.739	A	A	1.06637
267	mab0838		Anthocyanins	Cyanidin 3-O-glucoside (Kuromanin)	Standard identification	447.3	284.7	2.32	8970	4370	0.189	A	A	2.05344
268	mab5631		Flavonoid	3,7-Dimethoxykaempferol-C-glucoside	document spectrum solution	477.1	315.2	3.66	7790	4780	0.693	A	A	1.63045
269	mab5638			Quercetin O-malonylhexoside	document spectrum solution	551	303	4.51	76500	211000	0.275	A	A	0.362975
270	mab5588		Polyphenol	4-Aminobenzoic acid	document spectrum solution	138	94.1	0.82	4040000	4090000	0.584	A	A	0.986971
272	mab5611			2-Methylenesuccinic acid	document spectrum solution	131	87.3	2.18	180000	123000	0.0528	A	A	1.45946
273	mab5614			p-Coumaric acid 4-O-hexoside	document spectrum solution	325	163	2.59	1600000	4880000	0.0242	B	A	0.328552
274	mab5618			Sinapic acid-O-glucoside	document spectrum solution	385	223	2.92	130000	58200	0.317	A	A	2.2324
275	mab5623			3,4-Dihydroxycinnamic acid	document spectrum solution	181.042	163.039	3.02	17900	9	0.423	A	A	1989.56
276	mab5626			1-O-b-D-glucopyranosyl sinapate	document spectrum solution	385.1	205	3.22	154000	105000	0.634	A	A	1.4586
277	mab5632			4-Coumaric acid	document spectrum solution	163.2	119	3.82	3640000	7500000	0.031	B	A	0.485118
278	mab0558		Nicotinic acid derivatives	Nicotinic acid-hexoside	Artificial Spectrum Resolution	286	124	1.84	510000	391000	0.049	A	B	1.30324
279	mab0651		Indole derivatives	3-Indoleacetonitrile	Artificial Spectrum Resolution	157	130	2.42	1070000	888000	0.0842	A	A	1.20165
280	mab0680			Indole	Artificial Spectrum Resolution	118	91	2.44	49400000	33900000	0.028	A	B	1.45965
281	mab0939			Indole-5-carboxylic acid	Standard identification	160.05	115.995	4.31	32900	43600	0.0922	A	A	0.754011
282	mab1098			5-Hydroxyindole-3-acetic acid	Standard identification	192.06	146	3.07	303000	402000	0.0268	B	A	0.754357
283	mab1111			Indole-3-carboxaldehyde	Standard identification	146.1	91	4.45	95600	97800	0.897	A	A	0.977838
284	mab1125			5-Hydroxytryptophol	Standard identification	178.08	160	3.14	1030000	1130000	0.748	A	A	0.909546
287	mab5595	Nucleic acid derivative	Purine derivative	1-Methyladenosine	document spectrum solution	282.27	150.17	1.15	9300000	10100000	0.391	A	A	0.924478
288	mab5596			2-Methyladenosine	document spectrum solution	282.17	150.27	1.15	21600000	21600000	0.99	A	A	0.998457
290	mab5612			N-(9H-Purin-6-ylcarbamoyl)threonine	document spectrum solution	281.1	162.2	2.38	1800000	1180000	0.01	A	B	1.52691
289	mab5608			2'-O-methylguanosine	document spectrum solution	298.27	152.1	2.02	323000	834000	0.0208	B	A	0.38689
285	mab5592		Pyrimidine	Uracil	document spectrum solution	113.1	70	1.04	49800000	29300000	0.0982	A	A	1.69886
286	mab5593		Pyrimidine derivative	5-Methylcytidine	document spectrum solution	258.25	126.25	1.13	295000	399000	0.0152	B	A	0.738731
291	mab5619			(2S,3R)-2-{[{9-[(2R,3R,4S,5R)-3,4-Dihydroxy-5-(hydroxymethyl)tetrahydro-2-furanyl]-9H-purin-6-yl}(methyl)carbamoyl]amino}-3-hydroxybutanoic acid (non-preferred name)	document spectrum solution	427.2	150.2	2.92	1530000	1050000	0.0696	A	A	1.459
292	mab0587	nucleotides and derivatives	Purine	N2-methylguanosine	Artificial Spectrum Resolution	298.1	166.3	1.13	2350000	2980000	0.17	A	A	0.786592
293	mab0605			Adenosine 3'-monophosphate	Artificial Spectrum Resolution	348.1	136.1	0.84	2290000	3250000	0.213	A	A	0.704312
294	mab0606			Nicotinic acid adenine dinucleotide	Standard identification	664.2	136.2	1.12	9100000	8220000	0.284	A	A	1.10751
295	mab0679			Guanosine 5'-monophosphate	Standard identification	364.1	152.1	1.12	572000	470000	0.474	A	A	1.21773
296	mab0783			6-Methylmercaptopurine	Artificial Spectrum Resolution	167.1	121.1	1.95	16300000	13000000	0.0216	A	B	1.25707
297	mab0784			Adenosine O-ribose	Artificial Spectrum Resolution	400.2	136.11	2.01	1750000	1310000	0.0244	A	B	1.33588
298	mab0828			Adenine	Standard identification	136.1	119	1.12	5640000	5330000	0.296	A	A	1.05812
299	mab0868			Adenosine	Standard identification	268.097	136	1.85	485000000	502000000	0.294	A	A	0.966113
301	mab0956			Guanosine	Standard identification	282.092	150	1.43	5900000	8480000	0.0511	A	A	0.695362
302	mab0988			5'-Deoxy-5'-(methylthio)adenosine	Standard identification	296	134	2.81	342000	506000	0.0717	A	A	0.675676
303	mab1088			Adenosine 5'-monophosphate	Standard identification	346	134	1.13	799000	770000	0.892	A	A	1.03811
304	mab1113			Flavin adenine dinucleotide (FAD)	Standard identification	784.2	437	2.75	992000	837000	0.0247	A	B	1.18606
305	mab1118			7-Methylxanthine	Standard identification	165	122	1.67	20900	34200	0.0017	B	A	0.610136
300	mab0946		Pyrimidine	Uridine	Standard identification	243.1	110	1.16	6340000	6760000	0.544	A	A	0.936915
306	mab1166			Uridine 5'-monophosphate	Standard identification	323	211	1.13	1590000	1060000	0.14	A	A	1.50456
307	mab0471	Others		Scopoletin	Standard identification	193.1	133	4.05	151000	224000	0.131	A	A	0.675446
308	mab0507			Hydroquinone glucuronide	document spectrum solution	285.062	152.012	2.32	29900000	22500000	0.456	B	A	1.32692
309	mab0559			Histidinol	Artificial Spectrum Resolution	142.1	83.1	0.6	5070000	6260000	0.0037	B	A	0.810005
310	mab0576			Benzamide	Artificial Spectrum Resolution	122	105	1.94	9120000	7340000	0.0321	A	B	1.24194
311	mab0593			Cholesterol	Artificial Spectrum Resolution	387.1	331.1	7.6	1720000	1180000	0.0046	A	B	1.44907
312	mab0595			Aminopurine	Artificial Spectrum Resolution	136.1	118.9	1.83	28900000	35800000	0.17	A	A	0.805581
313	mab0640			4-Methyl-5-thiazoleethanol	Artificial Spectrum Resolution	144.1	113.2	2.56	154000	172000	0.785	A	A	0.897481
314	mab0682			Phellodensin F	Artificial Spectrum Resolution	503.2	311.1	3.71	17800000	14400000	0.0102	A	B	1.23557
315	mab0690			Phthalic anhydride	Artificial Spectrum Resolution	149	121	9.64	5060000	6880000	0.124	A	A	0.735465
316	mab0936			Inositol	Standard identification	179.157	87	0.71	2050000	2590000	0.0826	A	A	0.791237
317	mab0955			Allopurinol	Standard identification	137	110	1.42	313000	699000	0.357	A	A	0.448046
318	mab1017			Isovitexin 7-O-glucoside (Saponarin)	Standard identification	595.2	415	3.28	845000	5200000	0.0792	A	A	0.162694
319	mab1054			L-Carnitine	Standard identification	163	104	0.68	249000	292000	0.422	A	A	0.854857
320	mab1103			NADP	Standard identification	742.1	620.1	1.12	995000	914000	0.188	A	A	1.08865
321	mab1151			4-(Aminomethyl)-5-(hydroxymethyl)-2-methylpyridin-3-ol	Standard identification	169.09	134	0.78	6570000	5710000	0.535	A	A	1.15053
322	mab5585			Methional	document spectrum solution	105	61	0.79	11000000	9540000	0.0468	A	B	1.15653
323	mab5590			Carnitine	document spectrum solution	162.17	119.9	0.85	190000	61200	0.0322	A	B	3.09744
324	mab5601			8-Chlro-1-tetrahydronorharmanone	document spectrum solution	221.04	158.084	1.27	3220000	2430000	0.0308	A	B	1.32466
325	mab5604			Acetaminophen	document spectrum solution	152.04	135.2	1.45	11800000	21800000	0.0134	B	A	0.543645
326	mab5606			Benzamidine	document spectrum solution	121.1	104.1	1.98	11500000	9150000	0.0538	A	A	1.25683
327	mab5613			Urocanic acid	document spectrum solution	139.043	121.041	2.43	1890000	2680000	0.287	A	A	0.706102
328	mab5615			tZROG	document spectrum solution	514.2	382.2	2.72	21200	17900	0.0301	A	B	1.1847
329	mab5616			3-Hydroxy-4-methyl-3-carboxypentanoate	document spectrum solution	175	115	2.74	4480000	1920000	0.156	A	A	2.33739
330	mab5617			Esculin	document spectrum solution	339.1	177	2.87	267000	421000	0.339	A	A	0.634707
331	mab5620			Isatin	document spectrum solution	148.032	102.034	2.95	134000	141000	0.379	A	A	0.950237
332	mab5621			Lycoperodine	document spectrum solution	217.2	144	3	3260000	1800000	0.0929	A	A	1.80591
333	mab5629			Sattabacin	document spectrum solution	207.2	95.2	3.56	1610000	1530000	0.8	A	A	1.05677
334	mab5634			Viscumamide	document spectrum solution	566.2	548.9	3.92	53100000	55700000	0.638	A	A	0.952751
335	mab5635			Isoliquiritin	document spectrum solution	417	255.2	3.97	51900	24300	0.146	A	A	2.13151
336	mab5636			Lumichrome	document spectrum solution	243	172	4.4	861000	604000	0.0126	A	B	1.42605
337	mab5637			2-Amino-1,3,4-tetradecanetriol	document spectrum solution	262.3	200.3	4.44	6020000	4080000	0.126	A	A	1.47347
338	mab5639			trans-2-Hexenal	document spectrum solution	99.081	81.0533	4.77	119000000	133000000	0.465	A	A	0.899246
339	mab5646			Rhodomyrtone	document spectrum solution	460.4	119	7.33	1660000	1490000	0.578	A	A	1.11633
